# Supplementary material for: Efficacy and safety of psychostimulants for amphetamine and methamphetamine use disorders: a systematic review and meta-analysis
Source: Syst Rev. 2016 Nov 14;5:189. doi: 10.1186/s13643-016-0370-x (PMC5109734; doi:10.1186/s13643-016-0370-x)
Supplement: Additional file 3: — Data extraction form. The completed pilot-tested data extraction form includes the extracted details about populations, methods, interventions, comparators, outcomes and risk of bias assessment of included studies. [file 13643_2016_370_MOESM3_ESM.xlsx]

## Sheet: Sheet1
STUDY DETAILS - TRIAL CHARACTERISTICS											PARTICIPANT DEMOGRAPHICS										INTERVENTION CHARACTERISTICS					COMPARATOR CHARACTERISTICS			OUTCOME MEASURES							RISK OF BIAS ASSESSMENT
						Where was the study conducted (i.e., where were the patients enrolled/recruited)? If more than one country, please specify each.	Parallel Crossover If 'other', please specify.	Indicate whether the trial was multi-centre or single centre	Indicate how the trial was funded (for profit or not for profit) - and if the funder had any role in the study NR=Not reported	Report the duration of the whole study including follow-up visits.	1=amphetamine 2=methamphetamine 3=both	Copy and paste how the authors define amphetamine or methamphetamine use disorder in their inclusion criteria. e.g. non-daily use of methamphetamine	MINI, SCID etc.	Please state if this study includes a special population, such as participants with HIV, ADHD, men that have sex with men etc. If yes, please describe population characteristics. If not, write 'NA'.	Copy and paste exclusion criteria.	Record separately by treatment and control groups.	Included age range according to inclusion criteria (i.e. 18-60 years). This will help us identify adolescent studies	Report this as intervention=xx; control=xx eg. modafinil=35.0, placebo=33.5	Report this as intervention=xx; control=xx eg. modafinil=1.4, placebo=1.2	Report this as number of males/number of females	Please state the psychostimulant used for treatment.		1=Oral 2=Injection	Were any co-interventions provided? i.e. CBT, contingency management	Report the duration of the treatment.				Copy and paste how the studies measure substance use. i.e. number of weeks abstinent, percentage of positive urine screens etc. Summarize statistical analysis results of substance use outcomes.		Report the statistical results for this outcome at each follow-up visit. e.g. 3-month follow-up: …; 6-month follow-up: …	Report treatment retention for intervention and control groups. e.g. modafinil: xx participants at end of study, 30% dropped out; placebo: xx participants at end of study, 40% dropped out	Report retention at each follow-up visit. e.g. 3-month follow-up: …; 6-month follow-up: …	Report adverse events for intervention and control groups (number of events). Include as much detail as possible.	Describe the random sequence generation method. (copy and paste if possible) NR = not reported	1=low risk 2=unclear 3=high risk	Describe the allocation concealment method. (copy and paste if possible) NR = not reported	1=low risk 2=unclear 3=high risk	1=low risk 2=unclear 3=high risk	1=low risk 2=unclear 3=high risk	1=low risk 2=unclear 3=high risk	1=low risk 2=unclear 3=high risk	1=low risk 2=unclear 3=high risk	1=low risk 2=unclear 3=high risk	1=low risk 2=unclear 3=high risk	Enter reason why study has high risk of "other" bias. Also any other important things to note about the study.
Ref ID	Initials	Author	Journal	Title	Year	Country(ies)	Type of RCT	Number of centres	Source of funding	Duration of study (weeks)	Do the participants have amphetamine or methamphetamine use disorder?	Amphetamine/methamphetamine use disorder description (based on inclusion criteria)	Screening tool for amphetamine/methamphetamine use disorder	Sub-population?	Exclusion criteria	Total number of participants randomized	Age range of inclusion	Mean age	Standard deviation	Male/female ratio of randomized participants	Intervention	Dose of intervention (mg)	Route of administration	Co-interventions?	Duration of treatment (weeks)	Comparator	Dose of comparator (if applicable)	Route of administration (if applicable)	Amphetamine/methamphetamine use outcomes (end of trial)	Total number of urine screens	Statistical analysis for amphetamine/methamphetamine use at follow-up	Treatment retention (end of trial)	Treatment retention at follow-up	Serious adverse events	Random sequence generation?	Random sequence generation risk of bias?	Allocation concealment?	Allocation concealment risk of bias?	Blinding of patients	Blinding of health care providers	Blinding of data collectors	Blinding of data analysts	Incomplete outcome data (attrition bias)	Selective outcome reporting (reporting bias)	Other bias (i.e. small sample size, randomization not stratified by important factor, imbalance between groups after randomization)	Other comments
101	MB	Anderson, A	Drug and Alcohol Dependence	Modafinil for the Treatment of Methamphetamine Dependence	2012	USA	Parallel	Multi-centre	Government not for profit	16	2	provided at least one meth positive urine within the 3 week screening/baseline period prior to randomization.	SCID	NA	dependence on a drug other than methamphetamine, marijuana or nicotine, dependence on alcohol - current or past, or physiological dependence on a sedative-hypnotic (e.g., a benzodiazepine) requiring medical detoxification. Other exclusions: pregnancy or lactation, taking a medication that could interact adversely with modafinil, serious medical illness including AIDS and Stage I hypertension, psy…	modafinil 200: 72; modafinil 400: 70; placebo: 68	>=18	modafinil 200: 37.6, modafinil 400: 40, placebo: 39.4	modafinil 200: 8.9, modafinil 400: 8.4, placebo: 8.6	124/86 (59.1% male)	modafinil	200 or 400 mg once daily on awakening	oral	standardized psychosocial therapy, which consisted of Matrix Institute manual-guided Cognitive Behavioral Therapy, 90-minute group sessions, three times per week during the 12-week treatment period. All were offered (referral for) HIV counseling and testing. One session of Motivational Enhancement Therapy was provided in the third week of screening/baseline visits.	12	matched placebo	200 or 400 mg once daily on awakening	oral	1) methamphetamine non-use weeks • no significant interaction between treatment Groups (overall) and Study Week in the rate of change (slope) in the primary outcome over the 12-week treatment period (see Fig. 4, p=0.53, GEE) 2) maximum number of consecutive non-use days • no significant difference overall among modafinil groups and placebo (p=0.63, overall Kruskal-Wallis) • largest difference = m…	36	NA	Total of 112 participants (53%) completed the 12 weeks of treatment, with no significant differences in retention between groups (p=0.91, log-rank test, Figure 2)	NA	Serious adverse events (were all considered unrealted to study agent): 400mg: chest pain, ischemic injury/compartment syndrome in forearm 200mg: cellulitis of inner thigh/methicillin resistant Staph aureus. Non-serious adverse events occuring more frequently in treatment groups: cough, insomnia, nausea, cough (17%), insomnia (16%), nausea (15%), dizziness (11%), arthralgia (8%), dry mouth (6%), d…	Adaptive “urn” randomization	2	NR	2	1	1	2	2	3	1	1
102	MB	Anderson, A	Drug and Alcohol Dependence	Bupropion for the treatment of methamphetamine dependence in non-daily users: A randomized, double-blind, placebo-controlled trial	2015	USA	Parallel	Multi-centre	Government for profit	12	2	MA use among lower frequency users -- excluded those with daily MA use. Only including those who used on ≤29 of the 30 days prior to consent	MINI	"low frequency MA users"	Exclusion criteria were described in Elkashef et al. (2008), and we also excluded: uncontrolled hypertension (≥Stage 2); history of loss of consciousness greater than 5 min; unstable diabetes with hypoglycemia in the past year; and some antiretroviral medications.	bupropion=100; placebo=104	NR	39.3	NR	65% male	bupropion (sustained release)	150 mg twice daily	oral	participants received cognitive-behavioral, relapse-prevention, manual-driven therapy in 90-min group sessions	12	matched placebo	150 mg twice daily	oral	1) abstinence: success or failure of each individual to achieve abstinence throughout Study Weeks 11 and 12. Success at abstinence required that, (1) at least two urines samples were provided during each of Weeks 11 and 12 and (2) all urine samples in the last two treatment weeks were negative for MA (negative immunoassay or GC/MS quantitative result <300 ng/mL). Any participant who dropped out b…	36	NA	59 placebo participants and 57 bupropion participants reached Week 12 (57% completion rate in each group). A log-rank test of retention survival curves showed no group difference (p = 0.86)	NA	Bupropion was discontinued for a loss of taste (1), for muscle tension (1), for insomnia (1), twice for hives (2), and twice for seizure (2). One of the seizures was designated a serious adverse event. That participant was unconscious and taken to the Emergency Department, then revealed (they) had electively discontinued an undisclosed anticonvulsant	Reported in Elkashef 2008	2	Reported in Elkashef 2008	2	1	1	2	2	3	1	1
104	MB	Das, M	AIDS	Feasibility and acceptability of a phase II randomized pharmacologic intervention for methamphetamine dependence in high-risk men who have sex with men	2009	USA	Parallel	Single centre	Unclear	12	2	Meth dependence by Structured Clinical Interview for DSM disorders (SCID), meth-metabolite positive urine at screening	SCID	"men having sex with men" (anal sex with men in past 3 months while using meth)	Excluded individuals with a history of seizure or high risk for seizure, evidence of current major depression by SCID or history of antidepressant use within the past 4 weeks, current use of pseudoephedrinecontaining products (which may cause false-positive urines for meth use), and HIV-infected individuals with CD4 cell count below 200 cells/ml.	bupropion=20; placebo=10	18-60 included	bupropion 38.1; placebo 33.3	bupropion: 2; placeb0: 3	30 (100% male)	bupropion	150 mg XL one pill every morning for 1 week and then two pills every morning for the remainder of the study (after week 12, participants were instructed to taper by taking one pill daily for 14 days)	oral	weekly 30-min substance use counseling (including standardized, manual-driven psychosocial treatment program using cognitive behavioral therapy and motivational interviewing techniques, and incorporated the Stages of Change Model that has been used in brief behavioral interventions to treat substance use	12	matched placebo	150 mg XL one pill every morning for 1 week and then two pills every morning for the remainder of the study (after week 12, After week 12, participants were instructed to taper by taking one pill daily for 14 days	oral	1) proportion of positive urine screens: • The proportion of meth-metabolite positive urines at follow-up visits decreased in both groups (Table 2). After accounting for the initial difference in meth-metabolite-positive urines, using a normal-logistic model, the reductions were similar in the two groups (P = 0.63). Results were similar if week 1 meth-metabolite urine results were included and in…	12	NA	81% of weekly follow-up study visits were attended (bupropion 80%, placebo 81%; P = 0.96), and 81% of all scheduled weekly urine samples were collected (bupropion 80%, placebo 81%; P = 0.96).	NA	Adverse events were classified using the ‘Division of AIDS (DAIDS) Table for Grading Severity of Adult Adverse Experiences for HIV Prevention Trials Network.’ • There were no significant differences in adverse events by treatment assignment (P = 0.11). One participant in the bupropion arm was diagnosed with HIV and rectal gonorrhea. Another participant in the bupropion arm reported agitation whic…	block (blocks of four) randomization, ensuring that 10 participants received placebo and 20 bupropion. The study statistician provided the randomization code to the Drug Product Services Laboratory at University of California, San Francisco (UCSF).	1	NR	2	1	1	1	3	1	1	3	Small sample size (30 participants). Baseline demographic characteristics were similarly distributed in both arms with the exception of income (P = 0.01).
105	MB	Elkashef, A	Neuropsychopharmacology	Bupropion for the Treatment of Methamphetamine Dependence	2008	USA	Parallel	Multi-centre	No funding received - authors have affiliations with pharma companies	18	2	DSM-IV criteria for methamphetamine dependence	DSM-IV	NA	serious medical illness, seizure disorder, pregnancy or lactation, psychiatric disorder that required ongoing medication (as assessed by SCID interview), and court-mandated drug abuse treatment.	bupropion: 79; placebo: 72	18-65	bupropion: 36.2; placebo: 35.7	bupropion: 9.2; placebo: 8.4	101/50 (67% male)	sustained-release bupropion	150 mg (Zyban SRs, GlaxoSmithKline) once daily for 3 days, then increased to 300 mg daily (one tablet twice a day) for about 11 weeks of treatment, until the final dose taper. The dose was reduced to 150 mg daily on the last 3 days of the 12-week treatment period	oral	standardized, cognitive-behavioral therapy in a 90-min, three times-a-week group session. This manual-driven treatment was derived from the relapse prevention group component of the Matrix Model	12	matched placebo were film-coated (to mask information on the tablet surface)	150 mg for 3 days, 300mg for 11 weeks, 150 mg for last 3 days	oral	1) Abstinence: the percentage of participants who abstained from methamphetamine use during each week of treatment, according to urine analysis. For this study, a methamphetamine-free urine was defined as a negative qualitative screen (cutoff of 300 ng/ml) or, if the qualitative screen was positive, a quantitative methamphetamine or amphetamine assay of less than 300 ng/ml • GEE was used to fit a…	36	NA	Completion percentages for placebo and bupropion groups were similar, at 52.8 and 51.9%, respectively. Also, no difference was detected in retention (time to last urine sample) between the two groups (logrank test, p = 0.56)	NA	Adverse events that were "definitely or possibly related" were reported by 30% of bupropion and 31% of placebo participants. Headache: 11% vs 17% (bup vs placebo) Insomnia: 9% vs 5% (bup vs placebo). Depressed mood: 0 vs 5% (bup vs placebo) There were three serious adverse events, all psychiatric in nature, two occuring on placebo, and one in a participant who stated he did not tak his bupropion …	Adaptive “urn” randomization. ‘Urn’ is a method of randomization used to balance a relatively large number of prognostic factors, when the sample size is not large enough to stratify on all of them.	2	NR	2	1	1	2	2	3	1	1
106	MB	Galloway, G	Nature	A Randomized, Placebo-Controlled Trial of Sustained-Release Dextroamphetamine for Treatment of Methamphetamine addiction	2011	USA	Parallel	Single centre	Government not for profit	8	2	DSM IV–Text Revision criteria for MA dependence, be seeking treatment for MA dependence, and provide at least one MA-positive urine sample during screening	DSM-IV	NA	serious medical illness, pregnancy, use of any investigational medication in the previous 30 days, a court mandate to participate in drug abuse treatment, and attendance in a drug or alcohol dependence treatment program within the 30 days prior to screening. Subjects were also excluded for the following diagnoses as determined by the Diagnostic Interview Schedule: current alcohol, opiate, or seda…	dextroamphetamine: 30; placebo: 30	18-50	dextroamphetamine: 37; placebo: 37.5	dextroamphetamine: 7.2; placebo: 7.2	34/26 (56.7% male)	dextroamphetamine sustained-release capsules manufactured by Barr Laboratories, Pomona, NY	60 mg daily. This was given as a single dose on the first day and as two equally divided doses on subsequent days	oral	50-min, manual-based, individual motivational enhancement therapy sessions once a week for 9 weeks. This intensive therapy is a modification of Miller’s three-session treatment for alcohol-dependent subjects	8	placebo	60 mg daily of lactose pill. This was given as a single dose on the first day and as two equally divided doses on subsequent days	oral	1) urine analysis: Urine samples were collected two times a week and assayed for MA qualitatively on site with immunoassay devices (Redwood Biotech, Santa Rosa, CA); the cutoff value was 1,000ng/ml. Urine samples that tested positive were then sent to Quest Diagnostics (Nichols Institute, San Juan Capistrano, CA) for quantification of MA levels using gas chromatography/mass spectrometry. The subj…	16	NA	d-AMP: 3 lost to follow-up Placebo: 1 lost to follow-up, 4 discontinued intervention The number of psychosocial treatment sessions attended was also not affected by group. Of a possible nine sessions, placebo group subjects attended 5.1 ± 3.0, and d-AMP group subjects attended 5.6 ± 3.0 sessions (Mann–Whitney U-test: W = 408, P = 0.535).	NA	No serious adverse events occurred during the trial. No adverse events were more likely to be reported by subjects in the d-AMP group than by subjects in the placebo group	Urn randomization was used to assign subjects to study groups so as to balance the groups with respect to baseline variables. Factors controlled for were current attention deficit hyperactivity disorder, AWQ (score <18 vs. ≥19), and days of MA use in the 30 days prior to randomization (<12 days vs. ≥13 days). For the latter two variables, median splits were determined on the basis of our previous…	2	NR	2	1	1	2	2	1	1	3	Small sample size (30 in each group)
107	MB	Heinzerling, K	Drug and Alcohol Dependence	Randomized, double-blind, placebo-controlled trial of modafinil for the treatment of methamphetamine dependence	2010	USA	Parallel	Multi-centre	Unclear	14	2	current MA dependence verified by the Structured Clinical Interview for the DSM-IV-TR (SCID)	SCID	NA	(1) a medical condition that would interfere with safe study participation, such as active tuberculosis, unstable cardiac, renal, or liver disease, unstable diabetes, or elevated liver enzymes (SGOT or SGPT) greater than four times the upper limit of normal; (2) a current neurological disorder (e.g., organic brain disease, dementia) or major psychiatric disorder not due to substance abuse (e.g., …	modafinil=34 ; placebo=37	>=18	modafinil: 39.1; placebo: 37.8	modafinil: 11.1; placebo: 10.1	50/21 (70.4% male)	modafinil	200mg per day (two 100mg tablets per day taken in the morning) for the first 3 days of the study followed by an increase to 400 mg per day (four 100 mg tablets per day taken at one time in the morning) until the last three days of the trial, when the dose was titrated down to 200mg per day for the final 3 days	oral	1) standard counseling program consisting of weekly individual CBT sessions during the medication phase of the study. Counseling was delivered by a masters- or doctoral-level trained therapist who received training in the use of the 12-week CBT program and familiarity with its manualized format 2) CM intervention was provided during the 2 week baseline period and 12 week medication treatment peri…	12	placebo	200mg per day (two 100mg tablets per day taken in the morning) for the first 3 days of the study followed by an increase to 400 mg per day (four 100 mg tablets per day taken at one time in the morning) until the last three days of the trial, when the dose was titrated down to 200mg per day for the final 3 days	oral	1) urine analysis: the Treatment Effectiveness Score (TES; the sum of the number of MA-free urine samples submitted per participant) and the Joint Probability Index (JPI) at the end of 6 and 12 weeks of treatment (the number of MA-free urine specimens submitted by participants in each treatment group at the time point divided by the number of participants randomized to the treatment group • propo…	36	NA	Study retention was measured as the number of days between the first dose of study medication and the participants’ last clinic visit. • 41% of participants in the modafinil group completed the 12 week medication treatment period (attended at least one visit during week 12) compared to 35% of participants in the placebo group (χ2 = 0.27, d.f. = 1, p = 0.60). Participants in the modafinil group we…	NA	There were four serious adverse events, none of which were deemed to be study medication-related. An HIV infected participant in the modafinil group developed a skin abscess due to injection drug use, a second HIV infected participant in the modafinil group was admitted to the hospital for pneumonia and otitis media, and a third HIV infected participant in the modafinil group was admitted to the …	An urn randomization procedure was used to provide multivariate balance on three factors known to influence outcomes in outpatient stimulant treatment trials: (1) baseline level of MA use (< 2 MA- positive versus 2 or more MA-positive urine samples during the two week baseline period), (2) level of cognitive dysfunction (above or below one standard deviation below the published means for the Micr…	2	NR	2	1	1	2	2	3	1	3
108	MB	Heinzerling, K	Journal of Adolescent Health	Pilot Randomized Trial of Bupropion for Adolescent Methamphetamine Abuse/Dependence	2013	USA	Parallel	Single centre	Government not for profit	8	2	methamphetamine abuse or dependence, as described in the Diagnostic and Statistical Manual of Mental Disorders, 4th edition (DSM-IV); low frequency of methamphetamine use (use on =< 18/30 days)	DSM-IV	low-frequency adolescent users	unstable medical condition; major psychiatric disorder not due to substance abuse other than attention deficit hyperactivity disorder (ADHD); past year suicide attempt or current suicidal intention/plan; taking bupropion or medication contraindicated with bupropion; dependence on cocaine, opiates, alcohol, or benzodiazepines; taking medication for ADHD; seizures or serious head injury; anorexia o…	bupropion=12; placebo=7	14-21	bupropion=17.5; placebo=17.7	bupropion=1.6; placebo=1.1	9/10 (47.4% male)	bupropion (sustained release)	150 mg twice daily	oral	during an adolescent outpatient substance abuse treatment program	8	matched placebo	150 mg twice daily	oral	1) urine analysis: Treatment Effectiveness Score (TES, the mean number of twice weekly urine drug screens negative for methamphetamine during 8 weeks of treatment) • Treatment Effectiveness Scores were significantly higher (t =-2.19, d.f.= 17, p = .043) in the placebo group relative to the bupropion group (Figure). • In a linear regression model including treatment group, gender, and pretreatment…	16	NA	Retention favored the placebo group but did not reach statistical significance (t= 1.87,d.f. = 17, p = .079)	NA	Fifty percent (n = 6) of the bupropion group reported at least one adverse event compared to 57% (n = 4) in the placebo group (p = 1) 1 SAE suicidal ideation after relapse in bupropion group Adverse events were mostly minor (flu symptoms, abdominal pain, nasal congestion	NR	2	NR	2	1	1	2	2	3	3	3	Small sample size (n=19) and unclear how many were retained in treatment
109	MB	Heinzerling, K	Addiction	Randomized, placebo-controlled trial of bupropion in methamphetamine-dependent participants with less than daily methamphetamine use	2014	USA	Parallel	Single centre	Government not for profit	16	2	meet DSM-IV-TR criteria for methamphetamine dependence and seeking treatment for methamphetamine problems; methamphetamine use on 29 or fewer of the past 30 days at baseline, as determined by time-line follow-back	SCID	low-frequency methamphetamine users	Medical condition that, in the study physician’s judgment, may interfere with safe study participation; (ii) current neurological disorder or major psychiatric disorder not due to substance abuse (e.g. schizophrenia, bipolar disorder) as assessed by the Structured Clinical Interview for DSM-IV Disorders (SCID) or a medical history which would make study compliance difficult or compromise informed…	bupropion=41; placebo=43	>=18	bupropion 38.6; placebo 38.1	bupropion 10.1; placebo 10.3	68/16 (80.9% male)	bupropion sustained-release	150 mg once daily for 3 days, then 150 mg twice daily until the final 3 days of the 12-week medication treatment period, when the dose was again reduced to SR 150 mg once daily prior to discontinuation	oral	CBT sessions via manual	12	matched placebo were film-coated (to mask information on the tablet surface)	150 mg once daily for 3 days, then 150 mg twice daily until the final 3 days of the 12-week medication treatment period, when the dose was again reduced to SR 150 mg once daily prior to discontinuation	oral	1) abstinence: end-of-treatment (EOT) methamphetamine abstinence, an outcome that is correlated with lower rates of stimulant use and improved functioning 1 year post-treatment in stimulant dependence trials • none of the available urine drug screens positive for methamphetamine metabolites during the final 2 weeks of treatment (weeks 11 and 12) and no more than one of the three possible urine dr…	36	NA	Retention defined as the number of days from randomization/start of medication to the final study visit attended • Days retained, mean (SD) bupropion 61.0 (28.8) placebo 49.5 (31.7)	NA	Four serious adverse events during the trial, two in participants receiving bupropion and two in participants receiving placebo • 1 bupropion participant required psychiatric hospitalization for suicidal ideation following binge use of methamphetamine, cocaine and alcohol and the other bupropion participant was hospitalized for chest pain, shortness of breath, left-sided paresthesias and depresse…	randomized to receive bupropion or placebo using an urn randomization procedure to ensure balance between the groups on the following factors: gender, severity of baseline depressive symptoms (Revised Hamilton Rating Scale for Depression score ≤17 versus >17), cigarette smoker versus non-smoker and presence of adult attention deficit hyperactivity disorder symptoms assessed via the adult ADHD Cli…	2	NR	2	1	1	2	2	3	3	1
110	MB	Konstenius, M	Drug and Alcohol Dependence	Sustained release methylphenidate for the treatment of ADHD in amphetamine abusers: A pilot study	2010	Sweden	Parallel	Multi-centre?	Unclear	13	1	fulfill the DSM IV criteria for amphetamine dependence during the last 12-month period	ASI, DSM IV	amphetamine dependent patients newly diagnosed with ADHD	Exclusion criteria included: (1) current or past DSM IV diagnosis of any other substance dependence except nicotine, (2) history of any major psychiatric disorder (e.g., schizophrenia and major depression) or any current psychiatric condition requiring medication, (3) use of any opioid medication or illicit opiates in the last month, (4) current use of benzodiazepines, (5) traces of any illicit s…	methylphenidate=12; placebo=12	18-65	methylphenidate=34.6; placebo=39.7	methylphenidate=10.1; placebo=9.8	18/6 (75% male)	extended-release (OROS) methylphenidate	starting dose was 18 mg of which was titrated over period of 10 days to the maximum dose of 72 mg (subjects who did not tolerate a dose increase the dosage was adjusted and continued at the tolerated level)	oral	once weekly in an individual skills training program which targeted risk for relapse in drug use and ADHD symptoms	12	placebo	starting dose was 18 mg of which was titrated over period of 10 days to the maximum dose of 72 mg	oral	1) urine analysis: relapse to amphetamine use as measured by (1) presence of amphetamine in urine, all missing urine samples were imputed as positive in the analysis • no difference between the MPH and the PL treated groups in terms of percentage of urines with no trace of amphetamine (Amphetamines PL 8.6 (7.8) MPH 10.6 (8.8)) • no diff in TLFB self-reported days of amphetamine use (Amphetamines …	24	NA	MPH: 59% completed treatment, Placebo:84% completed treatment	NA	One serious adverse event was reported, blurred vision, which temporarily occurred in one participant. This was reversible and disappeared with dose reduction	randomized to either PL or MPH by the Karolinska University Hospital Pharmacy, using the Trombul software.	1	NR	2	1	1	2	2	3	1	3	Small sample size (12 in each arm). Study medication in the trial was donated by Jansen Cilag, Sweden
111	MB	Konstenius, M	Addiction	Methylphenidate for attention deficit hyperactivity disorder and drug relapse in criminal offenders with substance dependence: a 24-week randomized placebo-controlled trial	2013	Sweden	Parallel	Multi-centre	Unclear	24	1	DSM-IV diagnostic criteria for amphetamine dependence during the last 12 months prior to the current incarceration, and had used amphetamines on a minimum of 12 occasions during the last 12 weeks preceding the incarceration.	SCID	amphetamine dependent men diagnosed with ADHD	(i) DSM-IV diagnosis of any other substance dependence except nicotine, currently or during the 12 months prior to incarceration, (ii) a major psychiatric disorder (e.g. schizophrenia, severe depression), (iii) current antipsychotic medication, (iv) current use of benzodiazepine, (v) traces of any of the following substances in urine: amphetamine, benzodiazepine, cannabis, cocaine, dextropropoxyp…	methylphenidate=27; placebo=27	18-65	methylphenidate=41; placebo=42	methylphenidate=7.5; placebo=11.7	54 (100% male)	extended-release (OROS) methylphenidate	start dose was 18 mg, titrated over a period of 19 days (with 36 mg increments every 3 days), to a maximum dose of 180 mg/day. For participants who did not require or tolerate a dose increase, the dosage was adjusted and continued at that level.	oral	once weekly, for the first 12 weeks, the participants attended individual manual-based cognitive–behavioural therapy sessions targeting relapse. In the case of relapse lasting longer than 3 weeks (defined as six consecutive positive or missing urines), the participant was excluded from the trial.	24	placebo	start dose was 18 mg, titrated over a period of 19 days (with 36 mg increments every 3 days), to a maximum dose of 180 mg/day	oral	1) urine analysis: Drug use was analysed as the proportion of urine samples negative • significant difference in the proportion of drug-negative urines in the MPH group (Md = 23%, n = 27) compared to the placebo group (Md = 16%, n = 27) (U = 250, Z = −1.985, P = 0.047, r = 0.27). Similarly, the secondary analysis (Fig. 3b) showed significantly more amphetamine negative urine samples in the MPH gr…	44	NA	MPH group was 51 days compared to 18 days for the placebo group (U = 176, Z = −3.269, P = 0.001, r = 0.44)	NA	Adverse events were generally mild to moderate. No unexpected adverse effects were reported. In the placebo group, one participant reported suicidal ideation at week 5 in treatment, at which point study medication was discontinued; two others required dose reduction because of high blood pressure and one because of palpitations. In the MPH group, two participants required dose reduction because o…	The randomization list was generated by an independent pharmacist using the computer-based program design by Trombult Programing. Block randomization was used because of the length of the trial and the nature of the medication effect, and was unknown to the principle investigator and the study staff. The randomization code was retained by the Karolinska Pharmacy and disclosed after the end of the…	1	NR	2	1	1	2	2	3	1	3	No conflicts of interest. 27 participants in each arm
113	MB	Ling, W	Addiction	Sustained-release methylphenidate in a randomized trial of treatment of methamphetamine use disorder	2014	USA	Parallel	Multi-centre	Government not for profit	14	2	meeting DSM-IV-TR criteria for MA dependence	DSM-IV-TR	NA	history of seizures or brain injury, a sensitivity or previous adverse reaction to MPH, any medical, neurological or psychiatric disorder that would make study compliance difficult or unsafe, first-degree relatives with early cardiovascular morbidity or mortality and being pregnant or nursing. Participants were also excluded if they were prescribed medications that could interact with the study m…	methylphenidate=55; placebo=55	18-59	methylphenidate=38.7; placebo=39.5	methylphenidate=9.8; placebo=10.4	90/20 (81.8% male)	methylphenidate sustained-release	18 mg daily for week 1, 36 mg for week 2 and 54 mg for weeks 3–10	oral	Group cognitive– behavioral therapy (CBT) was provided once weekly	10	matched placebo (lactose pill)	18 mg daily for week 1, 36 mg for week 2 and 54 mg for weeks 3–10	oral	1) drug use: MA use self-reported for the last 30 days of the 10-week active treatment phase and MA use via UDS, • UDS positive for MA, n (%) MPH 28 (50.9%), PL 20 (36.4%) • Mean days MA use—last 30 days (SD) MPH 13.1 (9.7), PL 11.4 (9.8) • TES MPH 69 PL 68 p-value 0.85 (TES computes a percentage by dividing the number of MA− UDS by the total number of UDS possible.) 2) cumulative abstinence: • l…	20	Urine MA use (controlling for baseline UDS and site): Week 14: MPH: 15.6%, Placebo: 33.8%, p=0.025	Defined as (i) percentage who completed the active medication phase; and (ii) mean number of weeks in treatment. Results show no difference in either measure of retention: 52.7% of the MPH group and 57.4% of the PLA group completed week 10 (P = 0.62). The MPH group completed a mean of 7.6 weeks compared to 7.8 for the PLA group (P = 0.83)	NA	No differences in number or type of AEs were found by group, with 88 mild (MPH = 21, PLA = 37, P = 0.23) and 10 moderate/severe (MPH = 7; PLA = 3, P = 0.99) AEs deemed possibly or definitely study-related. Mild AEs required no intervention; moderate or severe AEs resulted in some change to one’s usual routine (e.g. taking overthe- counter medications). No serious AEs occurred during the study	The UCLA Integrated Substance Abuse Program (ISAP) Data Management Center (DMC) managed randomizations using an urn procedure with blocks of 8.	1	Assignment logs were provided only to the study pharmacist and other unblinded study personnel for preparation of study medication.	1	1	1	2	2	1	1	1	study medication was provided by Janssen Pharmaceuticals
114	MB	Longo, M	Addiction	Randomized controlled trial of dexamphetamine maintenance for the treatment of methamphetamine dependenceadd_2717 146..154	2009	Australia	Parallel	Multi-centre	Government not for profit	12	2	DSM-IV diagnosis of methamphetamine dependence, a positive urine sample and use of methamphetamine on 3 or more days per week over the previous 12 months	DSM-IV	NA	dependent on other drugs (excluding nicotine), had insufficient hair length for hair analysis or had significant psychiatric or medical conditions. Pregnant females were excluded, as well as participants on antidepressant or antipsychotic medications	dexamphetamine=23; placebo=26	NR (range=20-41)	dexamphetamine=31.9; placebo=31.9	dexamphetamine=4.5; placebo=5.6	30/19 (61.2% male)	sustained-release formulation dexamphetamine	initial dose of 20 mg/day increased by 10 mg daily as required until stabilized or to a maximum of 110 mg/day (stabilized over 14 days)	oral	Standard psychotherapeutic care was provided, consisting of an introductory appointment followed by a four-session cognitive behavioural model developed for amphetamine users	12	placebo	initial dose of 20 mg/day increased by 10 mg daily as required until stabilized or to a maximum of 110 mg/day (stabilized over 14 days)	oral	1) Drug use: number of days methamphetamine was used on a week-by-week basis in the 30 days prior to the interview and hair analysis • self report: trend towards greater reduction in the dexamphetamine group, the results only approached statistical significance (P = 0.086) • hair analysis- month 3 median conc: dexam 2.1, placebo 2.8 follow-up median conc: dexam 1.8, placebo 3.2	3 (hair samples at baseline, the end of maintenance and follow-up)	NA	Statistically significant difference between groups in the amount of time spent in treatment (P = 0.014), with those given dexamphetamine retained for an average of 86.3 days (SD 52.2 days) compared with only 48.6 days (SD 45.4 days) for the placebo group	NA	Of the seven adverse events thatwere recorded during the study, only one (hypertension requiring dose reduction from 70 to 60 mg/day) occurred in the dexamphetamine group. There were some side effects associated with dexamphetamine use, such as irritability, mood swings and headaches, but none led to discontinued treatment.	A simple randomization schedule was used, and allocation was performed according to a computer-generated randomization list to select random permuted blocks of six by the pharmacy assistant who prepared the medication.	1	Participants, all clinicians involved in their care, pharmacists and researchers were blinded as to treatment allocation.	1	1	1	1	2	1	1	1	small sample size (~23 in each arm)
115	MB	Miles, SW	Addiction	Extended-release methylphenidate for treatment of amphetamine/methamphetamine dependence: a randomized, double-blind, placebo-controlled trial	2013	Finland, New Zealand	Parallel	Multi-centre	Government not for profit	22	3	meet DSM-IV criteria for amphetamine/methamphetamine dependence, have a positive urine screen for amphetamine/ methamphetamine at entry	DSM-IV	NA	primary dependence on another substance (excluding nicotine) requiring medical treatment, concurrent treatment for another DSM-IV axis I diagnosis, pregnancy/ lactation, inadequate contraception, significant physical disease, evaluation of having a significant risk of suicide or violence to others, recent abuse of methylphenidate or simultaneous participation in other treatment (intervention) stu…	methylphenidate=39; placebo=39	18-65	methylphenidate=38.9; placebo=34	methylphenidate=9.2; placebo=8.5	49/29 (62.8% male)	methylphenidate extended-release	18 mg daily for the first week, 36 mg daily for the second week and 54 mg daily thereafter until the end of week 22	oral	NR	22	placebo	18 mg daily for the first week, 36 mg daily for the second week and 54 mg daily thereafter until the end of week 22	oral	1) Drug use: percentage of amphetamine/methamphetamine positive urine samples - no difference in the mean number of ITT% positive urine tests over the course of the study between each trial arm (F(1.75) = 0.19, P = 0.66) - % MA/A urines (ITT—assume positive if missing) MPH mean 89% SD 19 (82, 95) PL mean 90% SD 14 (86, 95) p 0.89 3) 2) Abstinence: Last urine MA/A positive (ITT) MPH n 35 % 90 (77,…	44	NA	Retention at end of trial: MPH n 17 % 44 (25, 59), PL n 10 % 26 (14, 41) p 0.068	NA	1 placebo participant withdrawn [increased levels of transaminases, i.e. alanine aminotransferase (ALT) and aspartate aminotransferase (AST)].	Randomization was carried out by the Finnish team using a computer-based random number generator	1	NR	2	1	1	2	2	1	1	3	Didn't meet their calculated sample size. Significant conflict of interest with each author having investments in pharma
116	MB	Rezaei, F	DARU Journal of Pharmaceutical Sciences	Sustained-release methylphenidate in methamphetamine dependence treatment: a double-blind and placebo-controlled trial	2015	Iran	Parallel	Multi-centre	Government not for profit	10	2	diagnosis of methamphetamine dependence based on DSM-IV-TR and positive methamphetamine urine test at the beginning of the study	DSM-IV-TR	NA	(1) any other mental disorder on axis I except for depression, (2) any serious medical or neurological problem (3), IQ <70, (4) abuse of other substances except for nicotine and methadone over the last six months; (5) history of Attention Defecit-Hyperactivity Disorder (ADHD) during childhood, (6) pregnancy and breast feeding, (7) development of psychotic symptoms requiring pharmacotherapy and (8…	methylphenidate=28; placebo=28	18-65	methylphenidate=35.6; placebo=34.7	methylphenidate=10.8; placebo=11.5	41/15 (73.2% male)	methylphenidate slow-release	18 mg/day during the first week and 36 mg/day during the second week and then received 54 mg/day for the remaining 8 weeks	oral	NR	10	placebo	placebo for 10 weeks?	oral	Drug use: week 10, the MPH-SR group was less methamphetamine positive compare to the placebo and the difference was significant (P = 0.03)	10	NA	MPH 18/28 completed, PL 16/28 completed	NA	10 adverse events were recorded with no significant difference in their frequency between the two groups.	Generation of randomization codes was conducted by permuted randomization block using Excel software (blocks of four, allocation ratio 1:1). Randomization was performed by an independent party who was not involved elsewhere in the trial.	1	Concealment of allocation was performed using sequentially numbered, sealed, opaque, and stapled envelopes. Separate persons were responsible for generation of randomization codes, treatment allocation and interviewing.	1	1	1	1	2	3	1	3
118	MB	Shearer, J	Addiction	A double-blind, placebo-controlled trial of modafinil (200 mg/day) for methamphetamine dependence	2008	Australia	Parallel	Multi-centre	Government not for profit	22	2	Diagnostic and Statistical Manual (DSM-IV) criteria for methamphetamine dependence operationalized using the Composite International Diagnostic Interview and were current, regular (2–3 days of use per week or more) methamphetamine users confirmed by a methamphetamine positive urine spot test at baseline interview	CIDI	NA	active, serious and uncontrolled medical or psychiatric illness were excluded; however, those with comorbid drug dependence or mental illness were enrolled after consultation with their usual medical attendants. Women of child-bearing age were excluded if they were pregnant, nursing infants or unwilling to avoid pregnancy through abstinence or barrier contraception	modafinil=38; placebo=42	NR (range=20-58)	modafinil: 35.8; placebo: 36.1	modafinil: 6.9; placebo: 9.1	50/30 (62.5% male)	modafinil	200 mg/day	oral	offered a brief four-session cognitive behavioural intervention developed specifically for methamphetamine users	10	placebo	200 mg/day	oral	Drug use: There were also no between-group differences in the proportion of negative urine samples collected at the 10-week follow-up (modafinil 26%, 10 of 38; placebo 29%, 12 of 42)	10	NA	11 modafinil-group subjects (29%) and 15 placebogroup subjects (36%) completed the 10-week course of treatment. There was no difference in retention over the 10-week medication phase [log-rank (Mantel–Cox) c2 = 0.69, P = 0.41]	NA	1 modafinil dropout due to panic attacks and anxiety	Randomization was conducted independently through Sydney Hospital Pharmacy.	1	NR	2	1	1	2	2	1	1	1	trial medication was supplied as a grant by Cephalon Inc.
119	MB	Shoptaw, S	Drug and Alcohol Dependence	Randomized, placebo-controlled trial of bupropion for the treatment of methamphetamine dependence	2008	USA	Parallel	Multi-centre	Unclear	12	2	current MA dependence verified by the Structured Clinical Interview for the DSM-IV-TR	SCID	NA	(1) a medical condition that would interfere with safe study participation, such as active tuberculosis, unstable cardiac or liver disease, unstable diabetes, uncontrolled hypertension, symptomatic AIDS diagnosis, or elevated liver enzymes greater than 3 times the upper limit of normal, (2) a current neurologic or major psychiatric disorder not due to substance abuse (e.g., schizophrenia, bipolar…	bupropion: 36; placebo: 37	>=18	bupropion: 34.6; placebo: 34.6	bupropion: 10.6; placebo: 10	47/26 (64.4% male)	bupropion sustained release	150 mg per day for days 1–3 of the first week followed by an increase to 300 mg per day (one 150 mg capsule taken twice daily) until week 12 when the dose was decreased to 150 mg of bupropion SR for the last 3 days	oral	1) standard counseling program, consisting of weekly individual CBT sessions during the medication phase of the study; 2) contingency management (behavioural reinforcement) intervention was provided	12	matched placebo	150 mg/day?	oral	1) Drug use: Joint Probability Index at six and twelve weeks of treatment (the number of MA-metabolite free urine specimens submitted by participants in each treatment group at that time divided by the number of participants randomized to the treatment group) and the Treatment Effectiveness Score (the sum of the number of MA-free urine samples submitted per participant (Ling et al., 1997), the pe…	36	NA	No statistically significant differences in retention between participants assigned to receive bupropion versus those assigned to receive placebo as tested via log rank (χ2=0.34, df=1, p=0.56, Figure 2). Participants in the bupropion condition were retained in the study for a mean of 52.6 days (SD=28.1) compared to 50.7 days (SD=31.3) for participants in the placebo condition (t=0.28, df= 71, p=0…	NA	1 participant in the placebo condition was hospitalized for depressive symptoms and suicidal ideation in the setting of continued MA use and was discontinued from study participation and referred to a higher level of care. Experimental medication was also discontinued in 1 participant in the bupropion condition who developed chest pain requiring treatment in the emergency room but not hospitaliza…	NR	2	NR	2	1	1	2	2	1	1	1	Sample size if close to 40.
120	MB	Tiihonen, J	American Journal of Psychiatry	A Comparison of Aripiprazole, Methylphenidate, and Placebo for Amphetamine Dependence	2007	Finland	Parallel	Single centre?	Government not for profit	20	3	amphetamine (or methamphetamine) dependence (per DSM-IV), recent and accustomed intravenous amphetamine/methamphetamine use, confirmed by urinalysis	DSM-IV	NA	NR	methylphenidate=17; placebo=17	18-65	methylphenidate=35.1; placebo=40	methylphenidate=7.9; placebo=10.1	24/10 (70.6% male)	methylphenidate	18 mg/day for the first week, 36 mg/day for the second week, and 54 mg/day thereafter	oral	unstructured psychosocial treatment with elements of cognitive therapy and psycho-education, counseling, and support	20	placebo (gelatin capsules)	18 mg/day for the first week, 36 mg/day for the second week, and 54 mg/day thereafter	oral	Drug use: proportion of amphetamine-positive urine samples during pharmacological treatment - Adjusted odds ratio was 0.46 (95% CI=0.26–0.81; z=–2.67, p=0.008) for methylphenidate and placebo	40	NA	No significant difference among the three treatment arms was observed in study retention (p=0.32, age-adjusted p=0.47)	NA	No dropouts or SAE in methylphenidate and placebo groups	NR	2	NR	2	2	2	2	2	1	3	3	Underpowered - enrollment stopped after interim analysis due to safety.
																intervention=733
																control=654

## Sheet: Study Characteristics
Study Details				Intervention Details			Outcomes
Author, Year & Country	Diagnostic Criteria	Sub-Population	Study Length	Psychostimulant & Dose	Number of Participants (% male)	Mean age (SD)	Amphetamine use	Treatment retention
Anderson, A 2012 United States	SCID diagnosed MA dependence and provided at least one MA positive urine within the 3 week screening/baseline period prior to randomization	NA	16 weeks	Modafinil 200 or 400 mg once daily on awakening	210 (59.1% male)	modafinil 200mg: 37.6 (8.9) modafinil 400mg: 40 (8.4) placebo: 39.4 (8.6)
Anderson, A 2015 United States	MINI diagnosed MA dependence and only including those who used on ≤29 of the 30 days prior to consent	low frequency MA using participants	12 weeks	Bupropion 150 mg twice daily	204 (65% male)	39.3 (NR)
Das, M 2010 United States	MA dependence by SCID, meth-metabolite positive urine at screening	men having sex with men	12 weeks	Bupropion 150 mg one pill every morning for 1 week, then two 150 mg pills every morning for the remainder of the study	30 (100% male)	bupropion 38.1 (2) placebo 33.3 (3)
Elkashef, A 2008 United States	DSM-IV criteria for MA dependence	NA	18 weeks	Bupropion 150 mg once daily for 3 days, then increased to 300 mg daily (one tablet twice a day) for about 11 weeks of treatment	151 (67% male)	bupropion: 36.2 (9.2) placebo: 35.7 (8.4)
Galloway, G 2011 United States	DSM IV–TR criteria for MA dependence and provide at least one MA-positive urine sample during screening	NA	8 weeks	Dextroamphetamine 60 mg daily - single dose on the first day and as two equally divided doses on subsequent days	60 (56.7% male)	dextroamphetamine: 37 (7.2) placebo: 37.5 (7.2)
Heinzerling, K 2010 United States	current MA dependence verified by SCID for the DSM-IV-TR	NA	14 weeks	Modafinil 200mg per day (two 100mg tablets taken in the morning) for the first 3 days of the study, followed by an increase to 400 mg per day (four 100 mg tablets taken at one time in the morning)	71 (70.4% male)	modafinil: 39.1 (11.1) placebo: 37.8 (10.1)
Heinzerling, K 2013 United States	DSM-IV MA abuse or dependence; low frequency of methamphetamine use (use on ≤18/30 days)	low-frequency MA-using adolescents	8 weeks	Bupropion 150 mg twice daily	19 (47.4% male)	bupropion=17.5 (1.6) placebo=17.7 (1.1)
Heinzerling, K 2014 United States	DSM-IV-TR criteria for MA dependence, methamphetamine use ≤29 of the past 30 days at baseline, as determined by time-line follow-back	low-frequency MA using participants	16 weeks	Bupropion 150 mg once daily for 3 days, then 150 mg twice daily	84 (80.9% male)	bupropion 38.6 (10.1) placebo 38.1 (10.3)
Konstenius, M 2010 Sweden	DSM IV criteria for amphetamine dependence during the last 12-month period	amphetamine dependent patients with comorbid ADHD	13 weeks	Methylphenidate 18 mg starting dose titrated over period of 10 days to the maximum dose of 72 mg	24 (75% male)	methylphenidate=34.6 (10.1) placebo=39.7 (9.8)
Konstenius, M 2013 Sweden	DSM-IV diagnostic criteria for amphetamine dependence during the last 12 months prior to the current incarceration,and used amphetamines on a minimum of 12 occasions during the last 12 weeks preceding the incarceration	amphetamine dependent patients with comorbid ADHD	24 weeks	Methylphenidate 18 mg starting dose, titrated over a period of 19 days (with 36 mg increments every 3 days), to a maximum dose of 180 mg/day	54 (100% male)	methylphenidate=41 (7.5) placebo=42 (11.7)
Ling, W 2014 United States	DSM-IV-TR criteria for MA dependence	NA	14 weeks	Methylphenidate 18 mg daily for week 1, 36 mg for week 2 and 54 mg for weeks 3–10	110 (81.8% male)	methylphenidate=38.7 (9.8) placebo=39.5 (10.4)
Longo, M 2009 Australia	DSM-IV diagnosis of MA dependence, a positive urine sample and use of methamphetamine on 3 or more days per week over the previous 12 months	NA	12 weeks	Dexamphetamine 20 mg/day starting dose increased by 10 mg daily as required until stabilized or to a maximum of 110 mg/day (stabilized over 14 days)	49 (61.2% male)	dexamphetamine=31.9 (4.5) placebo=31.9 (5.6)
Miles, SW 2013 Finland & New Zealand	DSM-IV criteria for amphetamine or MA dependence, positive urine screen for amphetamine or MA at entry	NA	22 weeks	Methylphenidate 18 mg daily for the first week, 36 mg daily for the second week and 54 mg daily thereafter until the end of week 22	78 (62.8% male)	methylphenidate=38.9 (9.2) placebo=34 (8.5)
Rezaei, F 2015 Iran	DSM-IV-TR diagnosis of MA dependence and positive MA urine test at the beginning of the study	NA	10 weeks	Methylphenidate 18 mg/day during the first week and 36 mg/day during the second week and then received 54 mg/day for the remaining 8 weeks	56 (73.2% male)	methylphenidate=35.6 (6.9) placebo=34.7 (9.1)
Shearer, J 2008 Australia	DSM-IV criteria for MA dependence by CIDI; and current, regular (2–3 days of use per week or more) MA use confirmed by a MA positive urine spot test at baseline interview	NA	22 weeks	Modafinil 200 mg/day	80 (62.5% male)	modafinil: 35.8 (6.9) placebo: 36.1 (9.1)
Shoptaw, S 2008 United States	current MA dependence verified by SCID for the DSM-IV-TR	NA	12 weeks	Bupropion 150 mg per day for days 1–3, followed by an increase to 300 mg per day (one 150 mg capsule taken twice daily) until week 12	73 (64.4% male)	bupropion: 34.6 (10.6) placebo: 34.6 (10.0)
Tiihonen, J 2007 Finland	amphetamine or MA dependence (per DSM-IV), recent and accustomed intravenous amphetamine or MA use confirmed by urinalysis	intravenous amphetamine/MA using participants	20 weeks	Methylphenidate 18 mg/day for the first week, 36 mg/day for the second week, and 54 mg/day thereafter	34 (70.6% male)	methylphenidate=35.1 (7.9) placebo=40 (10.1)
MA=methamphetamine, SCID=Structured Clinical Interview for DSM disorders, CIDI=Composite International Diagnostic Interview

## Sheet: Sheet2
Study Details					Intervention Details			Outcomes
Author & Year	Country	Diagnostic Criteria	Sub-Population	Study Duration (wks)	Psychostimulant & Dose	Number of Participants (% male)	Mean age (SD)	Amphetamine use	Treatment retention
Anderson, A 2012	United States	SCID diagnosed MA dependence and provided at least one MA positive urine within the 3 week screening/baseline period prior to randomization	NA	16	Modafinil 200 or 400 mg once daily on awakening	210 (59.1% male)	modafinil 200mg: 37.6 (8.9) modafinil 400mg: 40 (8.4) placebo: 39.4 (8.6)
Anderson, A 2015	United States	MINI diagnosed MA dependence and only including those who used on ≤29 of the 30 days prior to consent	low frequency MA using participants	12	Bupropion 150 mg twice daily	204 (65% male)	39.3 (NR)
Das, M 2010	United States	MA dependence by SCID, meth-metabolite positive urine at screening	men having sex with men	12	Bupropion 150 mg one pill every morning for 1 week, then two 150 mg pills every morning for the remainder of the study	30 (100% male)	bupropion 38.1 (2) placebo 33.3 (3)
Elkashef, A 2008	United States	DSM-IV criteria for MA dependence	NA	18	Bupropion 150 mg once daily for 3 days, then increased to 300 mg daily (one tablet twice a day) for about 11 weeks of treatment	151 (67% male)	bupropion: 36.2 (9.2) placebo: 35.7 (8.4)
Galloway, G 2011	United States	DSM IV–TR criteria for MA dependence and provide at least one MA-positive urine sample during screening	NA	8	Dextroamphetamine 60 mg daily - single dose on the first day and as two equally divided doses on subsequent days	60 (56.7% male)	dextroamphetamine: 37 (7.2) placebo: 37.5 (7.2)
Heinzerling, K 2010	United States	current MA dependence verified by SCID for the DSM-IV-TR	NA	14	Modafinil 200mg per day (two 100mg tablets taken in the morning) for the first 3 days of the study, followed by an increase to 400 mg per day (four 100 mg tablets taken at one time in the morning)	71 (70.4% male)	modafinil: 39.1 (11.1) placebo: 37.8 (10.1)
Heinzerling, K 2013	United States	DSM-IV MA abuse or dependence; low frequency of methamphetamine use (use on ≤18/30 days)	low-frequency MA-using adolescents	8	Bupropion 150 mg twice daily	19 (47.4% male)	bupropion=17.5 (1.6) placebo=17.7 (1.1)
Heinzerling, K 2014	United States	DSM-IV-TR criteria for MA dependence, methamphetamine use ≤29 of the past 30 days at baseline, as determined by time-line follow-back	low-frequency MA using participants	16	Bupropion 150 mg once daily for 3 days, then 150 mg twice daily	84 (80.9% male)	bupropion 38.6 (10.1) placebo 38.1 (10.3)
Konstenius, M 2010	Sweden	DSM IV criteria for amphetamine dependence during the last 12-month period	amphetamine dependent patients with comorbid ADHD	13	Methylphenidate 18 mg starting dose titrated over period of 10 days to the maximum dose of 72 mg	24 (75% male)	methylphenidate=34.6 (10.1) placebo=39.7 (9.8)
Konstenius, M 2013	Sweden	DSM-IV diagnostic criteria for amphetamine dependence during the last 12 months prior to the current incarceration,and used amphetamines on a minimum of 12 occasions during the last 12 weeks preceding the incarceration	amphetamine dependent patients with comorbid ADHD	24	Methylphenidate 18 mg starting dose, titrated over a period of 19 days (with 36 mg increments every 3 days), to a maximum dose of 180 mg/day	54 (100% male)	methylphenidate=41 (7.5) placebo=42 (11.7)
Ling, W 2014	United States	DSM-IV-TR criteria for MA dependence	NA	14	Methylphenidate 18 mg daily for week 1, 36 mg for week 2 and 54 mg for weeks 3–10	110 (81.8% male)	methylphenidate=38.7 (9.8) placebo=39.5 (10.4)
Longo, M 2009	Australia	DSM-IV diagnosis of MA dependence, a positive urine sample and use of methamphetamine on 3 or more days per week over the previous 12 months	NA	12	Dexamphetamine 20 mg/day starting dose increased by 10 mg daily as required until stabilized or to a maximum of 110 mg/day (stabilized over 14 days)	49 (61.2% male)	dexamphetamine=31.9 (4.5) placebo=31.9 (5.6)
Miles, SW 2013	Finland, New Zealand	DSM-IV criteria for amphetamine or MA dependence, positive urine screen for amphetamine or MA at entry	NA	22	Methylphenidate 18 mg daily for the first week, 36 mg daily for the second week and 54 mg daily thereafter until the end of week 22	78 (62.8% male)	methylphenidate=38.9 (9.2) placebo=34 (8.5)
Rezaei, F 2015	Iran	DSM-IV-TR diagnosis of MA dependence and positive MA urine test at the beginning of the study	NA	10	Methylphenidate 18 mg/day during the first week and 36 mg/day during the second week and then received 54 mg/day for the remaining 8 weeks	56 (73.2% male)	methylphenidate=35.6 (6.9) placebo=34.7 (9.1)
Shearer, J 2008	Australia	DSM-IV criteria for MA dependence by CIDI; and current, regular (2–3 days of use per week or more) MA use confirmed by a MA positive urine spot test at baseline interview	NA	22	Modafinil 200 mg/day	80 (62.5% male)	modafinil: 35.8 (6.9) placebo: 36.1 (9.1)
Shoptaw, S 2008	United States	current MA dependence verified by SCID for the DSM-IV-TR	NA	12	Bupropion 150 mg per day for days 1–3, followed by an increase to 300 mg per day (one 150 mg capsule taken twice daily) until week 12	73 (64.4% male)	bupropion: 34.6 (10.6) placebo: 34.6 (10.0)
Tiihonen, J 2007	Finland	amphetamine or MA dependence (per DSM-IV), recent and accustomed intravenous amphetamine or MA use confirmed by urinalysis	intravenous amphetamine/MA using participants	20	Methylphenidate 18 mg/day for the first week, 36 mg/day for the second week, and 54 mg/day thereafter	34 (70.6% male)	methylphenidate=35.1 (7.9) placebo=40 (10.1)
MA=methamphetamine, SCID=Structured Clinical Interview for DSM disorders, CIDI=Composite International Diagnostic Interview
